# Supplementary material for: Probiotic Bifidobacterium breve MCC1274 Protects against Oxidative Stress and Neuronal Lipid Droplet Formation via PLIN4 Gene Regulation
Source: Microorganisms. 2023 Mar 20;11(3):791. doi: 10.3390/microorganisms11030791 (PMC10052176; doi:10.3390/microorganisms11030791)
Supplement: Supplementary file 1 [file microorganisms-11-00791-s001.zip]

Archive with 1 entries (1 files):
- microorganisms-2238966-supplementary.pdf
